# Supplementary material for: Genetic Characterization of Chinese fir from Six Provinces in Southern China and Construction of a Core Collection
Source: Sci Rep. 2017 Oct 23;7:13814. doi: 10.1038/s41598-017-13219-0 (PMC5653812; doi:10.1038/s41598-017-13219-0)
Supplement: Supplementary file 2 — Table S3 [file 41598_2017_13219_MOESM2_ESM.xlsx]

## Sheet: Sheet1
Table S3 Mean ancestry values for the three genetic clusters inferred by STRUCTURE.
				Average 10 RUNS	DESVIATION std	Average 10 RUNS	DESVIATION std	Average 10 RUNS	DESVIATION std
Individual	Province	Provenance(The empty part said specific source is not clear)	Cluster	Cluster 1		Cluster 2		Cluster 3
21	Guangxi	Liuzhou	1	0.5722	0.00274064	0.3551	0.00233095	0.0726	0.000516398
107	Guangxi	Rongshui	1	0.5355	0.0012693	0.3292	0.000788811	0.1352	0.000788811
148	Guangxi		1	0.6183	0.00400139	0.121	0.0011547	0.2609	0.00354181
241	Guangxi	Liuzhou	1	0.6026	0.00259058	0.1725	0.00135401	0.2248	0.0018738
276	Guangxi	Liuzhou	1	0.4337	0.00249666	0.3819	0.00179196	0.1844	0.00195505
280	Guangxi	Liuzhou	1	0.3546	0.00107497	0.3076	0.00157762	0.3375	0.00241523
289	Guangxi	Liuzhou	1	0.8596	0.00189737	0.0626	0.000516398	0.0777	0.00194651
291	Guangxi	Liuzhou	1	0.5408	0.00229976	0.3406	0.00189737	0.1186	0.000699206
294	Guangxi	Liuzhou	1	0.8572	0.0018738	0.0611	0.000737865	0.0815	0.00164992
302	Guangxi	Liuzhou	1	0.618	0.00365148	0.1207	0.00105935	0.2613	0.00330151
303	Guangxi	Liuzhou	1	0.5732	0.00175119	0.274	0.00216025	0.1528	0.00209762
306	Guangxi	Liuzhou	1	0.5693	0.00105935	0.1508	0.000632456	0.2799	0.00172884
312	Guangxi	Liuzhou	1	0.7883	0.000948683	0.1562	0.000788811	0.0555	0.000707107
315	Guangxi	Liuzhou	1	0.5801	0.00354181	0.1291	0.000875595	0.2912	0.00373571
322	Guangxi	Liuzhou	1	0.4635	0.00150923	0.4141	0.000994429	0.1226	0.000843274
323	Guangxi	Liuzhou	1	0.4999	0.00166333	0.3536	0.00117379	0.1466	0.00183787
324	Guangxi	Liuzhou	1	0.4163	0.00271006	0.2243	0.00211082	0.3595	0.00302765
327	Guangxi	Liuzhou	1	0.6591	0.00357305	0.1342	0.00168655	0.2066	0.00250333
332	Guangxi	Liuzhou	1	0.8605	0.00299073	0.0531	0.000316228	0.0863	0.00226323
333	Guangxi	Liuzhou	1	0.7643	0.00188856	0.1706	0.00177639	0.0649	0.000316228
334	Guangxi	Liuzhou	1	0.6457	0.00275076	0.1866	0.00117379	0.1677	0.00231181
453	Guangxi	hybridization	1	0.3962	0.00175119	0.2752	0.00252982	0.3284	0.00222111
590	Guangxi	Liuzhou	1	0.7374	0.00330656	0.1804	0.00164655	0.0821	0.00185293
592	Guangxi	Liuzhou	1	0.6068	0.00122927	0.2033	0.00163639	0.1898	0.00122927
654	Guangxi	Liuzhou	1	0.6655	0.00340751	0.2052	0.00198886	0.1294	0.0017127
223	Jiangxi	Wuning	1	0.5106	0.00227058	0.2857	0.00249666	0.2036	0.00287518
348	Jiangxi	Quannan	1	0.6324	0.0021187	0.2205	0.00108012	0.1471	0.00137032
350	Jiangxi	Quannan	1	0.4416	0.00383551	0.3068	0.00278089	0.2515	0.00579751
352	Jiangxi	Quannan	1	0.4337	0.00271006	0.3204	0.00206559	0.246	0.00312694
353	Jiangxi	Quannan	1	0.6322	0.00168655	0.2206	0.00126491	0.147	0.0011547
354	Jiangxi	Quannan	1	0.6318	0.00181353	0.2212	0.0010328	0.1471	0.00152388
359	Jiangxi	Quannan	1	0.6166	0.00254733	0.2516	0.0017127	0.1317	0.0011595
362	Jiangxi	Quannan	1	0.7672	0.00239444	0.1352	0.00161933	0.0977	0.00133749
465	Jiangxi	Quannan	1	0.4858	0.00252982	0.1194	0.000699206	0.3946	0.00245855
466	Jiangxi	Quannan	1	0.6491	0.00341402	0.1147	0.000674949	0.2361	0.00307137
468	Jiangxi	Yudu	1	0.4244	0.00259058	0.2127	0.000948683	0.363	0.00266667
470	Jiangxi	Quannan	1	0.5453	0.00262679	0.2105	0.00164992	0.2442	0.00204396
473	Jiangxi	Quannan	1	0.6977	0.00176698	0.1108	0.000632456	0.1916	0.00142984
475	Jiangxi		1	0.6151	0.00576291	0.1344	0.00183787	0.2503	0.00386005
478	Jiangxi	Quannan	1	0.469	0.00235702	0.2879	0.00233095	0.2433	0.0011595
484	Jiangxi	Quannan	1	0.5871	0.00166333	0.323	0.00156347	0.09	0.000816497
485	Jiangxi	Quannan	1	0.4554	0.00400555	0.2687	0.00290784	0.2756	0.00643256
490	Jiangxi	Quannan	1	0.5932	0.00225093	0.1867	0.00133749	0.2201	0.00218327
491	Jiangxi		1	0.7376	0.00177639	0.1316	0.000843274	0.1309	0.000875595
494	Jiangxi		1	0.612	0.00258199	0.0656	0.000516398	0.3223	0.00240601
496	Jiangxi		1	0.4135	0.00283823	0.4097	0.00298329	0.1767	0.000948683
497	Jiangxi		1	0.668	0.00176383	0.2139	0.000875595	0.1182	0.00147573
498	Jiangxi		1	0.5905	0.00190029	0.298	0.002	0.1116	0.000966092
499	Jiangxi		1	0.4781	0.00152388	0.4267	0.00163639	0.0954	0.00107497
500	Jiangxi		1	0.5233	0.0011595	0.4007	0.00133749	0.0758	0.000632456
502	Jiangxi	Anfu	1	0.4387	0.00483161	0.1566	0.00177639	0.4044	0.00618601
504	Jiangxi	Anfu	1	0.697	0.00244949	0.2214	0.00195505	0.0816	0.00117379
505	Jiangxi	Anfu	1	0.5812	0.00193218	0.0774	0.000516398	0.3413	0.00200278
507	Jiangxi	Anfu	1	0.6891	0.00314289	0.1171	0.000737865	0.1939	0.00321282
509	Jiangxi	Anfu	1	0.4899	0.00369534	0.2519	0.000875595	0.2584	0.00368782
510	Jiangxi	Anfu	1	0.5985	0.00206828	0.2332	0.00122927	0.1684	0.00195505
511	Jiangxi	Anfu	1	0.7359	0.00185293	0.1236	0.00117379	0.1404	0.00117379
512	Jiangxi	Anfu	1	0.8626	0.00183787	0.0605	0.000527046	0.0768	0.00154919
515	Jiangxi	Anfu	1	0.5653	0.00349762	0.1446	0.00107497	0.29	0.00290593
517	Jiangxi	Anfu	1	0.8642	0.000788811	0.0796	0.000699206	0.056	0.000471405
518	Jiangxi	Anfu	1	0.7286	0.00437671	0.0646	0.000699206	0.2065	0.00430116
520	Jiangxi	Anfu	1	0.7212	0.00175119	0.1911	0.000875595	0.0875	0.000971825
521	Jiangxi	Anfu	1	0.6917	0.00194651	0.1328	0.0010328	0.1757	0.00141814
522	Jiangxi	Anfu	1	0.5618	0.00352136	0.1131	0.000567646	0.3253	0.00326769
523	Jiangxi	Anfu	1	0.5136	0.00429987	0.137	0.00105409	0.3494	0.0044771
524	Jiangxi	Anfu	1	0.824	0.00176383	0.1354	0.00157762	0.0406	0.000516398
525	Jiangxi	Anfu	1	0.581	0.00169967	0.1893	0.00105935	0.2299	0.00137032
528	Jiangxi	Anfu	1	0.84	0.00156347	0.071	0.00105409	0.0892	0.000788811
529	Jiangxi	Anfu	1	0.6608	0.00220101	0.1988	0.00113529	0.1403	0.00170294
530	Jiangxi	Anfu	1	0.8611	0.00185293	0.0913	0.00133749	0.0478	0.000421637
531	Jiangxi	Anfu	1	0.7559	0.00185293	0.1932	0.00154919	0.0506	0.000516398
536	Jiangxi	Anfu	1	0.6864	0.00347051	0.0881	0.000737865	0.2252	0.0033928
539	Jiangxi	Anfu	1	0.4263	0.00271006	0.3704	0.00142984	0.2033	0.00221359
540	Jiangxi	Anfu	1	0.8699	0.0011005	0.0756	0.000843274	0.0544	0.000516398
541	Jiangxi	Anfu	1	0.6624	0.00201108	0.2166	0.00117379	0.1212	0.0010328
542	Jiangxi	Anfu	1	0.8166	0.00142984	0.0786	0.000516398	0.1049	0.0011005
544	Jiangxi	Anfu	1	0.5598	0.00370585	0.1538	0.0010328	0.2864	0.00333999
546	Jiangxi	Anfu	1	0.6927	0.00416467	0.0754	0.000699206	0.232	0.00413656
547	Jiangxi	Anfu	1	0.5638	0.00355278	0.1659	0.000994429	0.2702	0.00329309
548	Jiangxi	Anfu	1	0.5811	0.00202485	0.1896	0.0013499	0.2294	0.00157762
550	Jiangxi	Anfu	1	0.609	0.00221108	0.1241	0.00179196	0.267	0.004
551	Jiangxi	Anfu	1	0.8505	0.000849837	0.092	0.000666667	0.0576	0.000516398
552	Jiangxi	Anfu	1	0.4413	0.00656675	0.1696	0.0021187	0.3893	0.00801457
553	Jiangxi	Anfu	1	0.8191	0.00144914	0.0767	0.000483046	0.1043	0.00133749
632	Jiangxi		1	0.6821	0.00166333	0.093	0.000666667	0.225	0.00133333
636	Jiangxi	Ji,an	1	0.8971	0.000316228	0.0524	0.000516398	0.0508	0.000421637
14	Hunan	Jingzhou	1	0.5906	0.00275681	0.156	0.00133333	0.2536	0.00189737
15	Hunan	Jingzhou	1	0.4995	0.00164992	0.4362	0.00147573	0.0644	0.000699206
112	Hunan	Jianghua	1	0.4479	0.00191195	0.1955	0.000527046	0.3566	0.00217051
155	Hunan	Jianghua	1	0.8212	0.0018738	0.0817	0.000823273	0.0971	0.000994429
360	Hunan	Taoyuan	1	0.7671	0.00218327	0.1353	0.0011595	0.0978	0.00113529
456	Hunan	hybridization	1	0.7855	0.00143372	0.0503	0.000483046	0.1642	0.00122927
564	Hunan	Jingzhou	1	0.597	0.00133333	0.1767	0.00156702	0.2263	0.00149443
572	Hunan	Jingzhou	1	0.717	0.00194365	0.0927	0.000674949	0.1901	0.00185293
109	Guizhou	Jinping	1	0.3956	0.00142984	0.363	0.00141421	0.2412	0.000632456
145	Guizhou	Jinping	1	0.8266	0.0013499	0.0659	0.000567646	0.1074	0.00107497
168	Guizhou	Sandu	1	0.5033	0.00275076	0.235	0.00274874	0.2614	0.00275681
238	Guizhou	Tianzhu	1	0.7121	0.00166333	0.1695	0.00135401	0.1183	0.00105935
247	Guizhou	Sandu	1	0.7623	0.00176698	0.1193	0.000948683	0.118	0.00141421
248	Guizhou	Jinping	1	0.4316	0.0017127	0.3511	0.00260128	0.217	0.00216025
252	Guizhou	Tianzhu	1	0.5717	0.00319896	0.1832	0.000918937	0.2451	0.00280674
258	Guizhou	Tianzhu	1	0.7562	0.00204396	0.1123	0.0011595	0.1312	0.00131656
261	Guizhou	Jinping	1	0.5731	0.00409471	0.0978	0.000788811	0.3289	0.0048408
265	Guizhou		1	0.4611	0.00159513	0.2739	0.00159513	0.2647	0.00163639
272	Guizhou		1	0.6182	0.00285968	0.2362	0.00239444	0.1457	0.00133749
279	Guizhou	Jinping	1	0.7893	0.00170294	0.1073	0.000948683	0.1033	0.00133749
282	Guizhou	Tianzhu	1	0.799	0.00156347	0.0736	0.000699206	0.1275	0.00135401
413	Guizhou	hybridization	1	0.5336	0.00189737	0.3259	0.000994429	0.1405	0.00135401
414	Guizhou		1	0.6313	0.00240601	0.2795	0.00212132	0.0894	0.000843274
560	Guizhou	Jinping	1	0.7165	0.00267706	0.1731	0.00152388	0.1103	0.00133749
661	Guizhou	Sandu	1	0.6305	0.00445346	0.088	0.000816497	0.2815	0.00424918
664	Guizhou	Sandu	1	0.3947	0.00163639	0.3671	0.00369534	0.2382	0.00332666
94	Fujian	Guanshan	1	0.4762	0.00396653	0.1671	0.00137032	0.3567	0.00326769
102	Fujian	Yangkou	1	0.5147	0.00279086	0.098	0.000666667	0.3874	0.00275681
103	Fujian	Guanshan	1	0.5554	0.0017127	0.075	0.000942809	0.3697	0.00231181
104	Fujian	Yangkou	1	0.5822	0.00193218	0.1855	0.00117851	0.2323	0.00176698
113	Fujian		1	0.3903	0.00231181	0.2458	0.00147573	0.3641	0.00284605
186	Fujian	Liancheng	1	0.6421	0.00307137	0.1448	0.0010328	0.2131	0.00242441
232	Fujian	Sanming	1	0.73	0.00286744	0.1944	0.00164655	0.0755	0.00108012
391	Fujian	Sanming	1	0.5321	0.00218327	0.3946	0.00195505	0.0734	0.000699206
397	Fujian	Sanming	1	0.3986	0.00126491	0.2239	0.000875595	0.3775	0.0012693
403	Fujian	Sanming	1	0.6606	0.00241293	0.2729	0.00185293	0.0665	0.000849837
447	Fujian	hybridization	1	0.5005	0.00222361	0.2717	0.00105935	0.2281	0.00242441
451	Fujian	hybridization	1	0.3786	0.00333999	0.2997	0.00286938	0.3218	0.00285968
581	Fujian	Laizhou	1	0.4654	0.00222111	0.3947	0.00149443	0.1402	0.00168655
620	Fujian	Nanping	1	0.6969	0.00433205	0.0931	0.000994429	0.2099	0.00360401
32	Guangdong	Xinyi	1	0.8822	0.000632456	0.0547	0.000483046	0.0632	0.000421637
36	Guangdong	Xinyi	1	0.5105	0.00236878	0.3004	0.00107497	0.1891	0.00179196
37	Guangdong	Xinyi	1	0.8706	0.00117379	0.0467	0.000483046	0.0826	0.000966092
38	Guangdong	Liannan	1	0.4931	0.00299815	0.4	0.00188562	0.1069	0.00144914
40	Guangdong	Xinyi	1	0.8416	0.00107497	0.0942	0.000918937	0.0642	0.000421637
41	Guangdong	Liannan	1	0.7588	0.00385285	0.0517	0.000483046	0.1895	0.00356682
43	Guangdong	Xinyi	1	0.8784	0.000966092	0.0512	0.000421637	0.0706	0.000966092
44	Guangdong	Liannan	1	0.9009	0.000994429	0.0571	0.000737865	0.0419	0.000316228
45	Guangdong	Liannan	1	0.9	0.000666667	0.0563	0.000483046	0.0438	0.000421637
46	Guangdong	Lechang	1	0.7057	0.00188856	0.1417	0.000823273	0.1525	0.00201384
48	Guangdong	Liannan	1	0.8611	0.0011005	0.0678	0.000632456	0.0711	0.000737865
49	Guangdong	Xinyi	1	0.861	0.000942809	0.068	0.000471405	0.071	0.000666667
51	Guangdong	Huaiji	1	0.8853	0.000823273	0.0411	0.000316228	0.0738	0.000632456
53	Guangdong	Huaiji	1	0.5582	0.00308401	0.1759	0.00137032	0.2659	0.00341402
55	Guangdong	Huaiji	1	0.8602	0.00122927	0.0855	0.000971825	0.0543	0.000674949
56	Guangdong	Xinyi	1	0.5478	0.00193218	0.14	0.000666667	0.3122	0.00131656
59	Guangdong	Lechang	1	0.7777	0.00170294	0.1129	0.000875595	0.1093	0.000948683
60	Guangdong	Huaiji	1	0.6717	0.00156702	0.1638	0.0010328	0.1646	0.000966092
61	Guangdong	Huaiji	1	0.7793	0.00156702	0.1364	0.00107497	0.0842	0.000788811
62	Guangdong	Lechang	1	0.5798	0.00311983	0.1012	0.000788811	0.3189	0.00344642
63	Guangdong	Huaiji	1	0.4603	0.00170294	0.3547	0.00176698	0.1854	0.00150555
64	Guangdong	Huaiji	1	0.7748	0.00147573	0.1038	0.000788811	0.1212	0.00147573
65	Guangdong	Huaiji	1	0.8813	0.000948683	0.0411	0.000316228	0.0774	0.000699206
68	Guangdong	Huaiji	1	0.7031	0.00260128	0.1625	0.00184089	0.1345	0.00158114
69	Guangdong	Lechang	1	0.4459	0.00185293	0.442	0.00133333	0.1121	0.00128668
70	Guangdong	Huaiji	1	0.757	0.00249444	0.0621	0.000737865	0.1809	0.00202485
72	Guangdong	Huaiji	1	0.7864	0.00206559	0.1445	0.00177951	0.0692	0.000788811
73	Guangdong	Huaiji	1	0.7547	0.00170294	0.1717	0.000823273	0.0733	0.0011595
75	Guangdong	Huaiji	1	0.6667	0.00188856	0.1033	0.000823273	0.23	0.00124722
77	Guangdong	Huaiji	1	0.6153	0.00205751	0.1143	0.000483046	0.2705	0.00184089
78	Guangdong	Huaiji	1	0.6801	0.002079	0.1759	0.00119722	0.144	0.00188562
80	Guangdong	Huaiji	1	0.6495	0.00195789	0.275	0.0011547	0.0756	0.000843274
81	Guangdong	Xinyi	1	0.8239	0.00137032	0.0897	0.000948683	0.0862	0.000632456
82	Guangdong	Liannan	1	0.5557	0.00125167	0.3103	0.00125167	0.1339	0.00119722
83	Guangdong	Liannan	1	0.4139	0.00317805	0.2612	0.0010328	0.3248	0.0024404
85	Guangdong	Xinyi	1	0.548	0.000816497	0.3743	0.00105935	0.0775	0.00108012
86	Guangdong	Lechang	1	0.7094	0.00201108	0.1866	0.00150555	0.1037	0.000948683
87	Guangdong	Liannan	1	0.8414	0.00157762	0.0614	0.000699206	0.0973	0.0011595
88	Guangdong	Huaiji	1	0.7867	0.00149443	0.1442	0.00113529	0.0692	0.000788811
118	Guangdong	Lechang	1	0.8672	0.000918937	0.0827	0.000674949	0.05	0.000471405
122	Guangdong	Lechang	1	0.6733	0.00271006	0.1599	0.000994429	0.1668	0.00225093
123	Guangdong	Lechang	1	0.7148	0.00293636	0.148	0.00141421	0.1372	0.00161933
132	Guangdong	Liannan	1	0.8649	0.000994429	0.0913	0.000823273	0.0438	0.000421637
136	Guangdong	Lechang	1	0.7611	0.00152388	0.1554	0.000966092	0.0836	0.00107497
137	Guangdong	Huaiji	1	0.6618	0.00278089	0.0963	0.000823273	0.2418	0.00234758
138	Guangdong	Yangshan	1	0.7071	0.00172884	0.1462	0.000788811	0.1469	0.00185293
144	Guangdong	Lechang	1	0.4331	0.00284605	0.3402	0.00193218	0.2267	0.00298329
146	Guangdong	Bayi	1	0.6786	0.00350238	0.1203	0.00105935	0.2013	0.00323351
153	Guangdong	Lechang	1	0.6398	0.00407704	0.1456	0.0013499	0.2144	0.00340588
154	Guangdong	Yangshan	1	0.6551	0.00338132	0.1303	0.00105935	0.2145	0.00254951
156	Guangdong	Renhua	1	0.4258	0.00308401	0.3109	0.00233095	0.2632	0.0024404
159	Guangdong	Lianshan	1	0.6391	0.00347851	0.1177	0.000823273	0.2433	0.00305687
160	Guangdong	Lechang	1	0.6107	0.00163639	0.2327	0.00149443	0.1569	0.000875595
166	Guangdong	Yangshan	1	0.5173	0.00305687	0.1183	0.000948683	0.3648	0.00278089
167	Guangdong	Renhua	1	0.6132	0.00282056	0.1199	0.000875595	0.2671	0.00223358
169	Guangdong	Lechang	1	0.5105	0.00812746	0.0738	0.000788811	0.4156	0.00852708
177	Guangdong	Yu,nan	1	0.6247	0.0011595	0.0507	0.000483046	0.3247	0.000948683
178	Guangdong	Yu,nan	1	0.5758	0.00293636	0.2539	0.00191195	0.1704	0.00142984
182	Guangdong	Huaiji	1	0.794	0.00182574	0.1235	0.00108012	0.0825	0.000707107
185	Guangdong	Xinyi	1	0.8712	0.0010328	0.0609	0.000737865	0.0677	0.000483046
187	Guangdong	Lechang	1	0.5856	0.00275681	0.2251	0.00152388	0.1895	0.00171594
188	Guangdong	Xinyi	1	0.5868	0.00198886	0.1818	0.00154919	0.2314	0.00227058
189	Guangdong	Xinyi	1	0.6217	0.00294581	0.1421	0.000737865	0.2364	0.00254733
191	Guangdong	Xinyi	1	0.448	0.00249444	0.2395	0.00117851	0.3124	0.00298887
193	Guangdong	Yu,nan	1	0.5648	0.00204396	0.051	0.000471405	0.3842	0.00193218
198	Guangdong	Lianshan	1	0.5118	0.00214994	0.2046	0.0013499	0.2837	0.00245176
208	Guangdong	Lechang	1	0.5606	0.0013499	0.288	0.00221108	0.1514	0.00126491
211	Guangdong	Xinyi	1	0.6826	0.00195505	0.1774	0.00126491	0.14	0.00124722
212	Guangdong	Shixing	1	0.4549	0.00292309	0.3829	0.0025144	0.1623	0.00156702
214	Guangdong	Lechang	1	0.3555	0.00135401	0.3039	0.00137032	0.3406	0.0017127
234	Guangdong	hybridization	1	0.3562	0.0010328	0.3033	0.000823273	0.3405	0.00108012
278	Guangdong	hybridization	1	0.5367	0.0011595	0.388	0.00149071	0.075	0.000471405
283	Guangdong	hybridization	1	0.561	0.00105409	0.2363	0.00105935	0.2027	0.000823273
365	Guangdong	Nanxiong	1	0.445	0.00141421	0.2609	0.00166333	0.2943	0.00205751
367	Guangdong	Lechang	1	0.4766	0.00206559	0.4407	0.00194651	0.0825	0.000527046
376	Guangdong	Lechang	1	0.4531	0.00196921	0.2618	0.00154919	0.2851	0.002079
378	Guangdong	Renhua	1	0.4495	0.0012693	0.237	0.00156347	0.3135	0.0012693
383	Guangdong	Liannan	1	0.4126	0.00217051	0.3571	0.00179196	0.2304	0.00406065
385	Guangdong	Lechang	1	0.8534	0.00195505	0.0682	0.000421637	0.0783	0.00163639
386	Guangdong	Fogang	1	0.8467	0.00163639	0.0724	0.000516398	0.081	0.00156347
388	Guangdong	Lianshan	1	0.5453	0.00349762	0.1389	0.000875595	0.3159	0.00363471
422	Guangdong		1	0.786	0.00169967	0.1488	0.00168655	0.0652	0.000421637
423	Guangdong		1	0.4789	0.00144914	0.1469	0.000994429	0.3742	0.00147573
424	Guangdong		1	0.4958	0.00139841	0.413	0.0011547	0.0911	0.000737865
427	Guangdong		1	0.617	0.00182574	0.2677	0.00156702	0.1151	0.00159513
429	Guangdong		1	0.4989	0.00202485	0.3821	0.00196921	0.1192	0.00139841
430	Guangdong		1	0.6073	0.00240601	0.1289	0.000875595	0.2637	0.00249666
434	Guangdong	Huaiji	1	0.8066	0.00164655	0.0645	0.000527046	0.1289	0.00152388
438	Guangdong	hybridization	1	0.4807	0.00194651	0.3852	0.00113529	0.1342	0.00168655
457	Guangdong	hybridization	1	0.5745	0.00217307	0.2243	0.00182878	0.2012	0.00139841
460	Guangdong	Lechang	1	0.4907	0.00133749	0.3692	0.000918937	0.1401	0.000875595
565	Guangdong	Huaiji	1	0.5079	0.00276687	0.2669	0.00272641	0.2251	0.00196921
566	Guangdong		1	0.8303	0.00105935	0.1044	0.000843274	0.0655	0.000527046
569	Guangdong	Lechang	1	0.5726	0.00195505	0.1306	0.000966092	0.2967	0.00170294
570	Guangdong	Yangshan	1	0.8345	0.00117851	0.0535	0.000527046	0.1121	0.0011005
575	Guangdong	Huaiji	1	0.4989	0.00242441	0.2131	0.0011005	0.2875	0.00143372
577	Guangdong	Huaiji	1	0.8711	0.000737865	0.0618	0.000632456	0.0668	0.000421637
579	Guangdong	Huaiji	1	0.5625	0.00212132	0.2674	0.00177639	0.1702	0.000788811
606	Guangdong		1	0.463	0.000816497	0.1997	0.00141814	0.3374	0.00142984
629	Guangdong		1	0.7901	0.00119722	0.0858	0.000421637	0.1241	0.0011005
639	Guangdong	Huaiji	1	0.3681	0.000994429	0.3181	0.00152388	0.3137	0.00170294
641	Guangdong	Yangshan	1	0.6256	0.00195505	0.2515	0.00201384	0.1229	0.00119722
645	Guangdong	Lechang	1	0.4317	0.00141814	0.2482	0.0010328	0.3201	0.0011005
646	Guangdong	Huaiji	1	0.7512	0.00131656	0.0648	0.000421637	0.1837	0.00133749
662	Guangdong	Lianshan	1	0.8585	0.00135401	0.0585	0.000527046	0.0831	0.000737865
666	Guangdong		1	0.5471	0.00137032	0.1949	0.00137032	0.2583	0.00176698
671	Guangdong		1	0.5452	0.00515967	0.093	0.000666667	0.3618	0.00513809
677	Guangdong		1	0.4589	0.00128668	0.2161	0.00119722	0.3253	0.00156702
696	Guangdong		1	0.5753	0.00254078	0.1145	0.000707107	0.3099	0.00237814
702	Guangdong		1	0.5531	0.00338132	0.2272	0.00168655	0.2196	0.00287518
733	Guangdong		1	0.4854	0.0013499	0.4099	0.00166333	0.1048	0.00113529
20	Guangxi	Liuzhou	2	0.163	0.000816497	0.5221	0.00144914	0.3147	0.00156702
22	Guangxi	Liuzhou	2	0.0893	0.000823273	0.8415	0.0012693	0.0693	0.000948683
110	Guangxi	Hexian	2	0.1267	0.000674949	0.793	0.00105409	0.0803	0.000674949
111	Guangxi	Hexian	2	0.1068	0.000918937	0.6999	0.00119722	0.1937	0.00105935
150	Guangxi		2	0.2284	0.00117379	0.4616	0.00298887	0.3101	0.00237814
174	Guangxi	Sanjiang	2	0.2005	0.00158114	0.5173	0.00283039	0.2822	0.00308401
194	Guangxi	Gaolu	2	0.2816	0.00107497	0.5167	0.00156702	0.2019	0.00185293
213	Guangxi	Rongshui	2	0.1841	0.0011005	0.6668	0.00154919	0.1492	0.0010328
254	Guangxi	Rongshui	2	0.1635	0.00171594	0.5908	0.00426354	0.2457	0.0034657
286	Guangxi	Liuzhou	2	0.1199	0.00152388	0.6797	0.00411096	0.2003	0.00349762
292	Guangxi	Liuzhou	2	0.0816	0.000516398	0.8761	0.000994429	0.0424	0.000516398
293	Guangxi	Liuzhou	2	0.1167	0.000823273	0.7534	0.00201108	0.1298	0.00139841
297	Guangxi	Liuzhou	2	0.0834	0.000699206	0.8352	0.00131656	0.0816	0.00117379
298	Guangxi	Liuzhou	2	0.2028	0.0018738	0.6773	0.00182878	0.1197	0.00105935
299	Guangxi	Liuzhou	2	0.3326	0.00183787	0.3912	0.00168655	0.2761	0.00280674
305	Guangxi	Liuzhou	2	0.0735	0.000527046	0.8449	0.00166333	0.0817	0.00149443
308	Guangxi	Liuzhou	2	0.0566	0.000516398	0.8802	0.0010328	0.063	0.000666667
309	Guangxi		2	0.1793	0.0011595	0.6844	0.00259058	0.1364	0.00201108
310	Guangxi		2	0.0926	0.000843274	0.759	0.00182574	0.1482	0.00181353
311	Guangxi	Liuzhou	2	0.2691	0.00144914	0.4088	0.00308401	0.322	0.00380058
313	Guangxi	Liuzhou	2	0.0639	0.000316228	0.871	0.000942809	0.065	0.000471405
316	Guangxi	Liuzhou	2	0.0627	0.000483046	0.6159	0.00202485	0.3217	0.00211082
319	Guangxi		2	0.1047	0.000823273	0.6557	0.00170294	0.2395	0.00143372
321	Guangxi	Liuzhou	2	0.0869	0.000316228	0.7534	0.000699206	0.1598	0.000788811
328	Guangxi	Liuzhou	2	0.0566	0.000516398	0.8802	0.000632456	0.063	0.000666667
330	Guangxi	Liuzhou	2	0.0608	0.000421637	0.8633	0.000823273	0.0759	0.000567646
338	Guangxi	Liuzhou	2	0.0709	0.000567646	0.7537	0.00149443	0.1754	0.0013499
339	Guangxi	Liuzhou	2	0.1259	0.00128668	0.8044	0.00157762	0.0694	0.000699206
340	Guangxi	Yulin	2	0.1917	0.00125167	0.7272	0.00147573	0.0813	0.000674949
341	Guangxi	Liuzhou	2	0.1253	0.000823273	0.805	0.000942809	0.0695	0.000527046
345	Guangxi	Liuzhou	2	0.138	0.000816497	0.7929	0.00128668	0.0691	0.000737865
410	Guangxi	Liuzhou	2	0.3755	0.00150923	0.4584	0.00201108	0.1661	0.00172884
411	Guangxi	Liuzhou	2	0.3781	0.000875595	0.4917	0.00156702	0.1301	0.00137032
412	Guangxi	Liuzhou	2	0.2995	0.00184089	0.4076	0.0013499	0.2929	0.00233095
441	Guangxi	hybridization	2	0.0654	0.000516398	0.8457	0.000823273	0.0889	0.000737865
443	Guangxi	hybridization	2	0.0921	0.000567646	0.7954	0.00107497	0.1122	0.0010328
445	Guangxi	hybridization	2	0.1731	0.00128668	0.426	0.00141421	0.401	0.002
458	Guangxi		2	0.1292	0.00113529	0.7677	0.00176698	0.1031	0.000875595
459	Guangxi	hybridization	2	0.2346	0.000699206	0.6987	0.000948683	0.0666	0.000516398
587	Guangxi	hybridization	2	0.1513	0.000948683	0.4315	0.00479004	0.4172	0.00511642
588	Guangxi		2	0.2003	0.00105935	0.63	0.0011547	0.17	0.000942809
594	Guangxi		2	0.11	0.000471405	0.5597	0.00386005	0.3302	0.00373571
715	Guangxi	hybridization	2	0.187	0.00124722	0.5662	0.00168655	0.2471	0.00137032
720	Guangxi	hybridization	2	0.0607	0.000674949	0.6557	0.00286938	0.2835	0.00250555
147	Jiangxi		2	0.0576	0.000516398	0.7916	0.00157762	0.151	0.00133333
221	Jiangxi		2	0.2759	0.00185293	0.5298	0.00175119	0.1944	0.00177639
347	Jiangxi	Guanshan	2	0.1714	0.000843274	0.5268	0.00308401	0.3018	0.00285968
351	Jiangxi	Wuning	2	0.0738	0.000632456	0.4651	0.002079	0.4609	0.00228279
355	Jiangxi	Quannan	2	0.0741	0.000567646	0.4651	0.00144914	0.4611	0.00166333
446	Jiangxi	Quannan	2	0.0942	0.000421637	0.7559	0.000875595	0.1501	0.000567646
472	Jiangxi	Quannan	2	0.0739	0.000567646	0.4651	0.00196921	0.4611	0.00223358
480	Jiangxi	hybridization	2	0.193	0.00188562	0.4073	0.00561842	0.3998	0.00681175
481	Jiangxi	Quannan	2	0.2059	0.00128668	0.4917	0.00170294	0.3024	0.00150555
482	Jiangxi	Quannan	2	0.1173	0.000674949	0.5274	0.00206559	0.3552	0.0024404
486	Jiangxi	Quannan	2	0.0702	0.000632456	0.8309	0.00137032	0.0989	0.000994429
487	Jiangxi	Quannan	2	0.2717	0.00294581	0.5101	0.00179196	0.2183	0.00249666
488	Jiangxi	Quannan	2	0.3856	0.000966092	0.4737	0.00163639	0.1406	0.000843274
489	Jiangxi	Quannan	2	0.2473	0.000948683	0.5647	0.00149443	0.1877	0.00133749
495	Jiangxi	Xinfeng	2	0.3709	0.00119722	0.4752	0.00139841	0.1538	0.000788811
501	Jiangxi	Quannan	2	0.1331	0.00159513	0.6627	0.00330151	0.204	0.00305505
503	Jiangxi		2	0.1991	0.000875595	0.551	0.00298142	0.2501	0.00331495
506	Jiangxi		2	0.1185	0.000707107	0.5586	0.00327278	0.3228	0.00329309
508	Jiangxi	Anfu	2	0.2449	0.00242441	0.4326	0.00306232	0.3226	0.00422164
513	Jiangxi	Anfu	2	0.4417	0.00457165	0.271	0.00188562	0.2876	0.00414193
516	Jiangxi	Anfu	2	0.3884	0.00177639	0.4456	0.000966092	0.1662	0.00131656
526	Jiangxi	Anfu	2	0.3576	0.0021187	0.5267	0.00240601	0.1157	0.00149443
532	Jiangxi	Anfu	2	0.4062	0.00131656	0.4253	0.000948683	0.1685	0.0012693
554	Jiangxi	Anfu	2	0.1575	0.000971825	0.5365	0.00184089	0.306	0.00149071
618	Jiangxi		2	0.1639	0.000994429	0.4398	0.00204396	0.3964	0.00227058
11	Hunan		2	0.4001	0.00328126	0.5017	0.003335	0.0982	0.000632456
114	Hunan	Jingzhou	2	0.2801	0.00213177	0.5768	0.00154919	0.1428	0.0010328
115	Hunan	Jianghua	2	0.3221	0.002079	0.5445	0.00217307	0.1333	0.000823273
227	Hunan	Jianghua	2	0.1241	0.000875595	0.7317	0.00141814	0.1442	0.00113529
421	Hunan	Jingzhou	2	0.082	0.000471405	0.6003	0.00205751	0.3175	0.00217307
461	Hunan		2	0.1378	0.0010328	0.5004	0.00267499	0.3616	0.0031693
558	Hunan	hybridization	2	0.2277	0.00496767	0.4173	0.00383116	0.3549	0.00858228
716	Hunan	Jingzhou	2	0.075	0.000471405	0.8686	0.000699206	0.0565	0.000527046
108	Guizhou		2	0.334	0.00176383	0.5993	0.00182878	0.0667	0.000483046
172	Guizhou	Jinping	2	0.0861	0.000737865	0.8378	0.0010328	0.0761	0.000567646
180	Guizhou	Jinping	2	0.188	0.00124722	0.4384	0.0021187	0.3736	0.0021187
195	Guizhou	Jinping	2	0.2049	0.00185293	0.6657	0.00240601	0.1292	0.00131656
243	Guizhou	Jinping	2	0.1331	0.000994429	0.4531	0.00284605	0.4136	0.00330656
246	Guizhou		2	0.1511	0.000737865	0.7013	0.00194651	0.1476	0.00142984
251	Guizhou	Jinping	2	0.0918	0.000788811	0.757	0.00301846	0.1512	0.00265832
259	Guizhou	Tianzhu	2	0.1113	0.000483046	0.5073	0.003335	0.3814	0.00309839
287	Guizhou	Tianzhu	2	0.2396	0.00157762	0.5267	0.00200278	0.2339	0.00128668
557	Guizhou	Jinping	2	0.3266	0.00241293	0.5595	0.00236878	0.1139	0.000567646
584	Guizhou	Sandu	2	0.1808	0.00204396	0.5106	0.00126491	0.3086	0.00150555
616	Guizhou	Sandu	2	0.1977	0.000674949	0.7105	0.00135401	0.0919	0.000875595
27	Fujian	Jinping	2	0.1564	0.000699206	0.5976	0.00107497	0.246	0.00105409
125	Fujian	Sanming	2	0.1927	0.00170294	0.5163	0.00235938	0.2909	0.00372529
176	Fujian	Laizhou	2	0.1415	0.000707107	0.7098	0.00147573	0.1485	0.00135401
209	Fujian	Nanping	2	0.0662	0.000421637	0.6909	0.00172884	0.2431	0.00191195
217	Fujian	Nanping	2	0.2239	0.00152388	0.6651	0.00202485	0.111	0.000666667
230	Fujian	Datian	2	0.1021	0.000737865	0.7404	0.002319	0.1576	0.00217051
231	Fujian	Sanming	2	0.0576	0.000516398	0.8357	0.00105935	0.1069	0.000737865
233	Fujian	Sanming	2	0.2161	0.000875595	0.5394	0.00236643	0.2445	0.00212132
235	Fujian	Sanming	2	0.1382	0.00113529	0.761	0.00124722	0.1008	0.00113529
396	Fujian	Sanming	2	0.3071	0.00324722	0.4402	0.00265832	0.253	0.00355903
398	Fujian	Sanming	2	0.3492	0.00113529	0.4635	0.00195789	0.1875	0.00263523
399	Fujian	Sanming	2	0.3247	0.000823273	0.5805	0.00108012	0.0948	0.000918937
405	Fujian	Sanming	2	0.2167	0.000674949	0.5273	0.00221359	0.2561	0.00185293
449	Fujian	Sanming	2	0.0829	0.000567646	0.8039	0.000994429	0.1131	0.000567646
655	Fujian	hybridization	2	0.0857	0.000823273	0.5843	0.00141814	0.3301	0.00179196
1	Guangdong	Yangkou	2	0.0902	0.000788811	0.8489	0.000994429	0.061	0.000666667
2	Guangdong	Lechang	2	0.0428	0.000421637	0.7912	0.00209762	0.1659	0.00179196
3	Guangdong	Lechang	2	0.0507	0.000483046	0.8641	0.00128668	0.0851	0.000994429
4	Guangdong	hybridization	2	0.0774	0.000516398	0.6902	0.00131656	0.2325	0.00117851
5	Guangdong	Lechang	2	0.0745	0.000707107	0.8566	0.000843274	0.0689	0.000567646
6	Guangdong	Lechang	2	0.1277	0.000948683	0.546	0.00194365	0.326	0.0023094
7	Guangdong	Lechang	2	0.059	1.46285e-17	0.8645	0.000707107	0.0764	0.000699206
33	Guangdong	Lechang	2	0.3321	0.00179196	0.3561	0.00166333	0.3118	0.00239444
39	Guangdong	Xinyi	2	0.1981	0.00185293	0.7056	0.00201108	0.0964	0.000843274
47	Guangdong	Xinyi	2	0.1403	0.00105935	0.6969	0.00159513	0.1627	0.0011595
50	Guangdong	Xinyi	2	0.1092	0.000632456	0.7939	0.00119722	0.0968	0.000788811
54	Guangdong	Liannan	2	0.1474	0.000966092	0.4914	0.00150555	0.3613	0.00221359
57	Guangdong	Huaiji	2	0.1677	0.000948683	0.6685	0.00177951	0.164	0.00188562
67	Guangdong	Huaiji	2	0.3714	0.0013499	0.5231	0.00159513	0.1058	0.000788811
74	Guangdong	Lechang	2	0.2852	0.000788811	0.5486	0.00206559	0.1663	0.00211082
76	Guangdong	Huaiji	2	0.3427	0.00254078	0.5811	0.00268535	0.0761	0.000567646
89	Guangdong	Huaiji	2	0.3043	0.000948683	0.5819	0.00128668	0.1139	0.000875595
90	Guangdong	Lechang	2	0.1127	0.000674949	0.6397	0.00194651	0.2477	0.00188856
92	Guangdong	Huaiji	2	0.1307	0.000823273	0.5718	0.00154919	0.2974	0.00157762
116	Guangdong	Lechang	2	0.1208	0.00113529	0.5833	0.00340098	0.2961	0.00366515
119	Guangdong	Xinyi	2	0.2133	0.000674949	0.4373	0.00176698	0.3495	0.00217307
121	Guangdong	Lechang	2	0.1539	0.00159513	0.7193	0.00194651	0.1269	0.00137032
124	Guangdong	Yangshan	2	0.229	0.00176383	0.6675	0.00222361	0.1035	0.00135401
127	Guangdong	Lechang	2	0.1392	0.00122927	0.7819	0.00185293	0.0789	0.000875595
128	Guangdong	Lechang	2	0.1949	0.00185293	0.6947	0.00235938	0.1102	0.0010328
130	Guangdong	Lechang	2	0.0666	0.000516398	0.8365	0.000707107	0.097	0.000666667
131	Guangdong	Lechang	2	0.2118	0.00139841	0.6613	0.00258414	0.1269	0.00191195
134	Guangdong	Lianshan	2	0.0933	0.000948683	0.6889	0.000875595	0.2181	0.000567646
135	Guangdong	Lianshan	2	0.3458	0.00193218	0.5059	0.00185293	0.1484	0.000843274
140	Guangdong	Lechang	2	0.3364	0.0013499	0.5719	0.00128668	0.0918	0.000788811
143	Guangdong	Liannan	2	0.2854	0.00107497	0.5919	0.0011005	0.1226	0.000966092
151	Guangdong	Yangshan	2	0.0689	0.000567646	0.8326	0.00150555	0.0984	0.00126491
152	Guangdong	Lechang	2	0.4365	0.000849837	0.4543	0.0011595	0.1092	0.000632456
158	Guangdong	Lechang	2	0.0867	0.000674949	0.8083	0.00176698	0.1049	0.00128668
171	Guangdong	Lechang	2	0.0771	0.000737865	0.856	0.0011547	0.067	0.000666667
173	Guangdong	Lechang	2	0.1344	0.0013499	0.5482	0.00204396	0.3175	0.00259272
175	Guangdong	Lianping	2	0.0473	0.000483046	0.6421	0.00137032	0.3106	0.00126491
181	Guangdong	Yangshan	2	0.2743	0.00176698	0.4989	0.00202485	0.2269	0.00179196
183	Guangdong	Yu,nan	2	0.0699	0.000567646	0.8368	0.0010328	0.0934	0.000966092
190	Guangdong	Yu,nan	2	0.0628	0.000421637	0.8432	0.00122927	0.094	0.000942809
192	Guangdong	Yu,nan	2	0.2002	0.000632456	0.7397	0.000674949	0.0601	0.000567646
199	Guangdong	Lechang	2	0.3167	0.000674949	0.4493	0.000948683	0.2342	0.00122927
200	Guangdong	Lechang	2	0.0978	0.000632456	0.8106	0.00117379	0.0915	0.000849837
203	Guangdong	Lechang	2	0.1948	0.0010328	0.5465	0.00143372	0.2586	0.0017127
207	Guangdong	Lechang	2	0.1909	0.0011005	0.7238	0.0018738	0.0856	0.000843274
210	Guangdong	hybridization	2	0.0797	0.000483046	0.8608	0.00113529	0.0595	0.000527046
215	Guangdong	Lechang	2	0.1734	0.00227058	0.4441	0.0025144	0.3825	0.00324037
216	Guangdong	Yangshan	2	0.162	0.0011547	0.7545	0.00171594	0.0837	0.000674949
222	Guangdong	Jiaoling	2	0.4276	0.00126491	0.48	0.00141421	0.0923	0.000483046
224	Guangdong	Xinyi	2	0.1072	0.00161933	0.5058	0.00193218	0.3867	0.00221359
225	Guangdong	Lianshan	2	0.1164	0.000516398	0.7803	0.00141814	0.1033	0.000948683
255	Guangdong	hybridization	2	0.3247	0.0011595	0.3562	0.00209762	0.3191	0.00185293
256	Guangdong	hybridization	2	0.064	0.000471405	0.8251	0.00128668	0.111	0.0011547
266	Guangdong	hybridization	2	0.1001	0.000737865	0.7534	0.00236643	0.1465	0.00227303
275	Guangdong	hybridization	2	0.0501	0.000316228	0.8253	0.00330151	0.1246	0.00279682
277	Guangdong	hybridization	2	0.0575	0.000527046	0.875	0.000942809	0.0675	0.000527046
363	Guangdong	Lianshan	2	0.243	0.0011547	0.6254	0.00126491	0.1319	0.000994429
364	Guangdong	Lianshan	2	0.1622	0.0010328	0.6387	0.00188856	0.1991	0.00128668
366	Guangdong	Xinyi	2	0.2136	0.00177639	0.4643	0.00226323	0.3221	0.0035103
369	Guangdong	Nanxiong	2	0.0766	0.000516398	0.8133	0.0011595	0.1099	0.000875595
370	Guangdong	Lechang	2	0.119	0.000816497	0.7905	0.00150923	0.0906	0.000966092
372	Guangdong	Lechang	2	0.2714	0.0017127	0.4829	0.0033483	0.2454	0.002319
373	Guangdong	Ruyang	2	0.3453	0.00182878	0.5502	0.00229976	0.1046	0.000966092
374	Guangdong	Meixian	2	0.113	0.0011547	0.6776	0.00411501	0.2093	0.00362246
375	Guangdong	Lechang	2	0.2498	0.00220101	0.4314	0.00392145	0.3193	0.00518652
377	Guangdong	Ruyang	2	0.2857	0.00105935	0.5909	0.00119722	0.1235	0.000971825
381	Guangdong	Yu,nan	2	0.1815	0.00117851	0.652	0.0024037	0.1666	0.00164655
390	Guangdong	Lechang	2	0.1463	0.00156702	0.7425	0.00206828	0.1111	0.000737865
416	Guangdong		2	0.1118	0.0010328	0.8368	0.0010328	0.0514	0.000516398
417	Guangdong		2	0.1383	0.000823273	0.5227	0.00245176	0.3391	0.00196921
418	Guangdong		2	0.3266	0.000966092	0.5379	0.000994429	0.1356	0.00107497
419	Guangdong		2	0.1191	0.000737865	0.8131	0.00144914	0.0677	0.000674949
420	Guangdong		2	0.3824	0.00164655	0.4037	0.00235938	0.2141	0.00152388
425	Guangdong		2	0.1484	0.00107497	0.6978	0.00204396	0.1537	0.00133749
426	Guangdong		2	0.2458	0.00161933	0.5143	0.00170294	0.24	0.00176383
428	Guangdong		2	0.165	0.000942809	0.6294	0.0013499	0.2056	0.00126491
431	Guangdong		2	0.2866	0.00241293	0.4505	0.00287711	0.263	0.00282843
432	Guangdong		2	0.2866	0.00142984	0.4181	0.00321282	0.2953	0.00258414
433	Guangdong		2	0.1553	0.0011595	0.6949	0.00172884	0.1496	0.0013499
435	Guangdong	Huaiji	2	0.1486	0.000516398	0.433	0.00163299	0.4184	0.00142984
437	Guangdong	hybridization	2	0.0438	0.000421637	0.8443	0.00149443	0.1119	0.00152388
439	Guangdong	hybridization	2	0.0618	0.000421637	0.8712	0.000918937	0.067	0.000666667
440	Guangdong		2	0.1849	0.00119722	0.6451	0.0011005	0.1697	0.00125167
444	Guangdong		2	0.0846	0.000516398	0.8072	0.0010328	0.108	0.000942809
450	Guangdong	hybridization	2	0.1561	0.00119722	0.4338	0.00154919	0.4103	0.00182878
452	Guangdong	hybridization	2	0.1371	0.000567646	0.7207	0.000948683	0.1422	0.000788811
463	Guangdong	Lechang	2	0.1002	0.000788811	0.7843	0.00163639	0.1156	0.000966092
555	Guangdong	Lechang	2	0.0989	0.000567646	0.5269	0.00284605	0.3745	0.00299073
561	Guangdong	Lainshan	2	0.2329	0.00264365	0.4909	0.00390014	0.276	0.00646357
567	Guangdong	Lechang	2	0.122	0.00133333	0.5632	0.00161933	0.3147	0.00170294
573	Guangdong	Huaiji	2	0.0861	0.000737865	0.7807	0.00182878	0.1332	0.00122927
580	Guangdong	Huaiji	2	0.0735	0.000707107	0.8228	0.00161933	0.1041	0.00119722
582	Guangdong	Liannan	2	0.1185	0.000707107	0.6618	0.00131656	0.2199	0.000994429
586	Guangdong	Huaiji	2	0.2838	0.00147573	0.5535	0.00117851	0.1628	0.00147573
597	Guangdong		2	0.1402	0.000632456	0.4561	0.00196921	0.4038	0.00204396
601	Guangdong		2	0.175	0.000816497	0.4435	0.00164992	0.382	0.00182574
603	Guangdong		2	0.086	0.000666667	0.6679	0.00360401	0.246	0.00343188
609	Guangdong		2	0.2561	0.0011005	0.5574	0.00150555	0.1866	0.000843274
611	Guangdong		2	0.232	0.00105409	0.5413	0.00231181	0.227	0.00216025
614	Guangdong		2	0.0701	0.000567646	0.7779	0.00314289	0.1518	0.00269979
622	Guangdong	Liannan	2	0.218	0.00156347	0.5872	0.0018738	0.1948	0.000918937
626	Guangdong	Lechang	2	0.376	0.00253859	0.4166	0.00254733	0.2076	0.0013499
630	Guangdong		2	0.0623	0.000483046	0.8589	0.000994429	0.0788	0.000918937
631	Guangdong		2	0.2464	0.00340588	0.3819	0.002079	0.3719	0.00422821
633	Guangdong	Lechang	2	0.0531	0.000567646	0.8438	0.000788811	0.103	0.000816497
634	Guangdong	Lechang	2	0.1459	0.000875595	0.5981	0.00354181	0.2559	0.00314289
638	Guangdong	Huaiji	2	0.0924	0.000843274	0.7713	0.00105935	0.1362	0.0010328
642	Guangdong	Xinyi	2	0.1121	0.0011005	0.6986	0.00227058	0.1893	0.00163639
643	Guangdong	Liannan	2	0.0751	0.000875595	0.8491	0.00128668	0.0759	0.000567646
648	Guangdong	Xinyi	2	0.0852	0.000788811	0.7798	0.00131656	0.1351	0.000737865
649	Guangdong	Xinyi	2	0.0686	0.000516398	0.7598	0.00122927	0.1715	0.0012693
657	Guangdong	Lianshan	2	0.2939	0.00159513	0.5513	0.00231181	0.1545	0.00135401
658	Guangdong	Lianshan	2	0.1257	0.000823273	0.7955	0.00117851	0.0789	0.000567646
660	Guangdong	Lechang	2	0.2999	0.00191195	0.3951	0.00280674	0.3048	0.00415799
669	Guangdong		2	0.0515	0.000707107	0.8244	0.00150555	0.1241	0.00159513
670	Guangdong		2	0.2339	0.00152388	0.657	0.00156347	0.1092	0.000632456
674	Guangdong		2	0.0406	0.000516398	0.7491	0.00191195	0.2104	0.00222111
676	Guangdong		2	0.1115	0.0012693	0.6549	0.00191195	0.2337	0.00231181
679	Guangdong		2	0.2304	0.00245855	0.4146	0.00222111	0.3548	0.00367575
680	Guangdong		2	0.3328	0.0018738	0.5095	0.00254951	0.1574	0.00126491
681	Guangdong		2	0.1488	0.000788811	0.4485	0.00177951	0.4028	0.00168655
684	Guangdong		2	0.105	0.000942809	0.8117	0.00125167	0.0831	0.000737865
685	Guangdong		2	0.1075	0.00108012	0.6873	0.00283039	0.2053	0.00290784
687	Guangdong		2	0.0396	0.000516398	0.7021	0.00384274	0.2584	0.00394968
697	Guangdong		2	0.3346	0.00217051	0.478	0.00235702	0.1877	0.00170294
704	Guangdong		2	0.3462	0.000918937	0.4354	0.0013499	0.2184	0.00150555
705	Guangdong		2	0.1295	0.000971825	0.4916	0.00217051	0.379	0.00244949
719	Guangdong		2	0.112	0.00105409	0.6342	0.00168655	0.254	0.00163299
722	Guangdong		2	0.1303	0.000948683	0.4436	0.000966092	0.4264	0.0017127
725	Guangdong		2	0.1685	0.000707107	0.6251	0.00223358	0.2065	0.00227303
726	Guangdong		2	0.0651	0.000567646	0.6486	0.00177639	0.2861	0.00202485
727	Guangdong		2	0.155	0.000942809	0.5454	0.00126491	0.2998	0.00161933
728	Guangdong		2	0.2929	0.00202485	0.5185	0.00190029	0.1887	0.00156702
729	Guangdong		2	0.1707	0.00141814	0.7167	0.00133749	0.1126	0.000843274
730	Guangdong		2	0.1528	0.000788811	0.7525	0.00150923	0.0949	0.000994429
731	Guangdong		2	0.0833	0.000483046	0.5953	0.00249666	0.3215	0.00227303
734	Guangdong		2	0.08	0.000471405	0.8221	0.000994429	0.0979	0.000875595
18	Guangxi	Liuzhou	3	0.1849	0.00152388	0.3011	0.00242441	0.5142	0.00248551
19	Guangxi	Liuzhou	3	0.2295	0.00190029	0.1482	0.00204396	0.6224	0.00340588
106	Guangxi	Rongshui	3	0.3141	0.00237814	0.2688	0.00181353	0.4173	0.00374314
161	Guangxi	Rongshui	3	0.3548	0.00204396	0.142	0.0011547	0.5031	0.00299815
281	Guangxi		3	0.3186	0.000966092	0.2641	0.00166333	0.4173	0.00188856
288	Guangxi		3	0.1409	0.00166333	0.1115	0.000849837	0.7476	0.00236643
296	Guangxi	Liuzhou	3	0.3088	0.0066966	0.051	0.000471405	0.6401	0.00699921
300	Guangxi	Liuzhou	3	0.1253	0.00105935	0.1916	0.00189737	0.683	0.0023094
301	Guangxi	Liuzhou	3	0.4101	0.00409471	0.1298	0.00181353	0.4601	0.00585852
304	Guangxi	Liuzhou	3	0.1405	0.00108012	0.1112	0.000788811	0.7484	0.00183787
307	Guangxi	Liuzhou	3	0.2529	0.00631489	0.0519	0.000567646	0.695	0.00671648
314	Guangxi	Liuzhou	3	0.067	1.46285e-17	0.1763	0.00163639	0.7567	0.00170294
317	Guangxi	Liuzhou	3	0.2376	0.002319	0.324	0.00163299	0.4385	0.00359784
318	Guangxi	Yulin	3	0.1981	0.00128668	0.2885	0.00190029	0.5133	0.00316403
320	Guangxi	Liuzhou	3	0.379	0.00725718	0.0853	0.000674949	0.5358	0.00734544
325	Guangxi	Liuzhou	3	0.4114	0.00756013	0.1214	0.00150555	0.4671	0.00859522
326	Guangxi	Liuzhou	3	0.3664	0.00729079	0.1073	0.0011595	0.5262	0.00827043
329	Guangxi	Guigang	3	0.1907	0.00240601	0.1407	0.000948683	0.6688	0.00315524
331	Guangxi	Liuzhou	3	0.1908	0.00239444	0.1406	0.00126491	0.6685	0.00356682
335	Guangxi	Liuzhou	3	0.066	1.46285e-17	0.3636	0.00189737	0.5705	0.00164992
336	Guangxi	Liuzhou	3	0.155	0.00105409	0.3225	0.0024608	0.5225	0.00283823
337	Guangxi	Liuzhou	3	0.4405	0.00680278	0.1112	0.000918937	0.4483	0.00704036
342	Guangxi	Liuzhou	3	0.1764	0.00157762	0.3143	0.00226323	0.5096	0.00343835
343	Guangxi	Liuzhou	3	0.134	0.000666667	0.321	0.00216025	0.5449	0.00202485
344	Guangxi	YUlin	3	0.4319	0.00636745	0.1112	0.0010328	0.4568	0.00737564
346	Guangxi	Liuzhou	3	0.362	0.00689605	0.0888	0.000421637	0.5491	0.0069033
407	Guangxi	Liuzhou	3	0.2135	0.000707107	0.3669	0.00119722	0.4198	0.00168655
408	Guangxi	Liuzhou	3	0.3888	0.00248551	0.1588	0.00122927	0.4525	0.00206828
409	Guangxi	Liuzhou	3	0.2343	0.00581282	0.1433	0.00163639	0.6225	0.00715309
442	Guangxi	Liuzhou	3	0.1028	0.000632456	0.4417	0.00258414	0.4554	0.00254733
583	Guangxi	hybridization	3	0.184	0.00133333	0.3123	0.00427005	0.5039	0.00519508
589	Guangxi	Liuzhou	3	0.3214	0.0017127	0.2572	0.00181353	0.4213	0.00271006
591	Guangxi	hybridization	3	0.2	0.00309121	0.2157	0.00235938	0.5845	0.00512619
593	Guangxi	hybridization	3	0.1148	0.00122927	0.3938	0.00252982	0.4916	0.00217051
714	Guangxi	hybridization	3	0.1584	0.00107497	0.2215	0.0012693	0.62	0.00226078
718	Guangxi		3	0.2741	0.00228279	0.1924	0.0021187	0.5337	0.00424395
117	Jiangxi		3	0.0951	0.000875595	0.3714	0.00411501	0.5334	0.00471876
204	Jiangxi	Quannan	3	0.2709	0.00119722	0.1337	0.000823273	0.5953	0.00133749
349	Jiangxi	Tonggu	3	0.2376	0.00685079	0.1744	0.00452647	0.5881	0.0110298
357	Jiangxi	Quannan	3	0.1196	0.000699206	0.132	0.00133333	0.7484	0.00206559
358	Jiangxi	Quannan	3	0.2364	0.00157762	0.1347	0.00149443	0.6288	0.00265832
361	Jiangxi	Quannan	3	0.1483	0.00457165	0.2176	0.00552167	0.634	0.0100222
467	Jiangxi	Quannan	3	0.0783	0.000674949	0.2884	0.00206559	0.6331	0.00255821
471	Jiangxi	Lechang	3	0.1609	0.00119722	0.3771	0.00119722	0.462	0.00169967
474	Jiangxi	Quannan	3	0.2496	0.00126491	0.3063	0.00221359	0.4441	0.00284605
476	Jiangxi	Quannan	3	0.1347	0.0011595	0.2417	0.00262679	0.6238	0.00293636
477	Jiangxi		3	0.3847	0.0011595	0.1585	0.000971825	0.4571	0.00144914
479	Jiangxi		3	0.0781	0.000875595	0.0969	0.00119722	0.8249	0.00179196
483	Jiangxi	Quannan	3	0.2508	0.000918937	0.355	0.00235702	0.3942	0.0024404
492	Jiangxi	Quannan	3	0.2953	0.00235938	0.1359	0.00137032	0.5687	0.00298329
493	Jiangxi		3	0.2882	0.00168655	0.1497	0.00149443	0.5623	0.00235938
514	Jiangxi		3	0.1031	0.0011005	0.0957	0.000948683	0.8014	0.00157762
519	Jiangxi	Anfu	3	0.3259	0.0025144	0.3346	0.000843274	0.3395	0.0024608
533	Jiangxi	Anfu	3	0.1952	0.00285968	0.1739	0.00202485	0.631	0.00377124
534	Jiangxi	Anfu	3	0.2279	0.00202485	0.2873	0.00235938	0.4849	0.00328126
535	Jiangxi	Anfu	3	0.1973	0.00249666	0.2058	0.00154919	0.5969	0.00324722
537	Jiangxi	Anfu	3	0.3278	0.00229976	0.083	0.000666667	0.5893	0.00240601
538	Jiangxi	Anfu	3	0.2375	0.00254951	0.2023	0.00226323	0.56	0.00365148
543	Jiangxi	Anfu	3	0.2912	0.0042374	0.1997	0.00149443	0.5093	0.00567744
545	Jiangxi	Anfu	3	0.3091	0.00548635	0.2433	0.00279086	0.4477	0.00806983
549	Jiangxi	Anfu	3	0.3352	0.00578888	0.1942	0.00248551	0.4708	0.00814862
627	Jiangxi	Anfu	3	0.051	0.000471405	0.4395	0.00424918	0.5094	0.00492612
652	Jiangxi		3	0.1442	0.00113529	0.1575	0.00164992	0.6981	0.00218327
8	Hunan		3	0.2895	0.00324037	0.1413	0.000823273	0.5691	0.00317805
9	Hunan		3	0.3808	0.00361478	0.2214	0.00241293	0.3978	0.00545283
10	Hunan	Jingzhou	3	0.1328	0.00168655	0.1284	0.000516398	0.7388	0.00181353
12	Hunan	Jingzhou	3	0.299	0.00249444	0.1115	0.000527046	0.5895	0.0023214
13	Hunan	Jingzhou	3	0.3143	0.00156702	0.0703	0.000823273	0.6154	0.0013499
16	Hunan	Jingzhou	3	0.2426	0.00142984	0.152	0.00163299	0.6052	0.00278089
17	Hunan	Jingzhou	3	0.2013	0.00163639	0.1225	0.000707107	0.6762	0.00225093
23	Hunan	Jingzhou	3	0.0961	0.00128668	0.0919	0.000875595	0.8118	0.00175119
24	Hunan	Jingzhou	3	0.1668	0.00131656	0.0711	0.000316228	0.7622	0.00131656
25	Hunan	Jingzhou	3	0.1972	0.0010328	0.0908	0.000421637	0.7119	0.00128668
26	Hunan	Jingzhou	3	0.1569	0.000994429	0.0747	0.000674949	0.7683	0.00105935
142	Hunan	Jingzhou	3	0.1482	0.00122927	0.1957	0.00182878	0.6559	0.00223358
205	Hunan	Jingzhou	3	0.1684	0.00150555	0.2802	0.0018738	0.5515	0.00259272
226	Hunan	Paiyashan	3	0.2705	0.00250555	0.1062	0.000788811	0.6233	0.00326769
563	Hunan	Jianghua	3	0.3265	0.00195789	0.2844	0.0021187	0.3893	0.00349762
615	Hunan	Jingzhou	3	0.0702	0.000632456	0.3728	0.00415799	0.557	0.00452155
717	Hunan	Jingzhou	3	0.1865	0.00212132	0.2856	0.00206559	0.5277	0.00362246
162	Guizhou		3	0.15	0.000942809	0.4171	0.00401248	0.4328	0.00413118
163	Guizhou		3	0.0946	0.00117379	0.133	0.00149071	0.7726	0.002319
236	Guizhou	Sandu	3	0.3449	0.00218327	0.2867	0.00141814	0.3682	0.00229976
237	Guizhou	Sandu	3	0.1033	0.00194651	0.1332	0.00248551	0.7635	0.00435252
250	Guizhou		3	0.1076	0.000699206	0.2892	0.00214994	0.6029	0.00159513
253	Guizhou	Liping	3	0.0407	0.000483046	0.0441	0.000316228	0.9153	0.000674949
257	Guizhou	Jinping	3	0.158	0.0011547	0.3303	0.00211082	0.5117	0.00271006
262	Guizhou	Tianzhu	3	0.2739	0.00223358	0.1032	0.000788811	0.6228	0.00239444
263	Guizhou	Jinping	3	0.1485	0.00222361	0.0721	0.000567646	0.7793	0.00226323
270	Guizhou	Liping	3	0.1409	0.000994429	0.1641	0.00119722	0.6954	0.00164655
274	Guizhou	Jinping	3	0.2184	0.00107497	0.258	0.00494413	0.5237	0.00563816
285	Guizhou	Jinping	3	0.2275	0.00171594	0.0672	0.000421637	0.705	0.002
462	Guizhou	Jinping	3	0.3198	0.00335989	0.142	0.00188562	0.5383	0.00510011
556	Guizhou	hybridization	3	0.3526	0.00347051	0.2757	0.00245176	0.3719	0.00556677
559	Guizhou	Jinping	3	0.3989	0.00481779	0.1367	0.00149443	0.4647	0.00586989
571	Guizhou	Jinping	3	0.1264	0.000699206	0.1443	0.00133749	0.7292	0.00147573
650	Guizhou	Jinping	3	0.2891	0.00152388	0.088	0.000816497	0.6228	0.00198886
651	Guizhou	Jinping	3	0.0747	0.000674949	0.1166	0.0013499	0.8087	0.00163639
663	Guizhou	Sandu	3	0.1842	0.000788811	0.1788	0.00175119	0.6371	0.0011005
28	Fujian	Sanming	3	0.1288	0.00131656	0.0676	0.000843274	0.8035	0.00201384
29	Fujian	Sanming	3	0.0659	0.000567646	0.1722	0.00161933	0.762	0.00182574
96	Fujian	Guanshan	3	0.0526	0.000516398	0.0576	0.000516398	0.8901	0.000994429
97	Fujian	Yangkou	3	0.1194	0.00142984	0.0541	0.000316228	0.8266	0.0017127
98	Fujian	Sanming	3	0.0357	0.000483046	0.0389	0.000316228	0.9255	0.000707107
99	Fujian	Guanshan	3	0.2589	0.00328126	0.3458	0.00161933	0.3951	0.00435762
100	Fujian	Sanming	3	0.1059	0.000567646	0.2236	0.00117379	0.6705	0.00143372
101	Fujian	Guanshan	3	0.1369	0.000994429	0.2649	0.00144914	0.5982	0.00214994
196	Fujian		3	0.2209	0.00395671	0.2304	0.00302581	0.5486	0.00689928
197	Fujian		3	0.0914	0.000516398	0.1977	0.00283039	0.7109	0.00321282
206	Fujian		3	0.0677	0.00133749	0.0633	0.000823273	0.8694	0.00201108
218	Fujian	Nnaping	3	0.1862	0.00122927	0.2284	0.00227058	0.5854	0.00259058
228	Fujian	Sanming	3	0.2104	0.000966092	0.3876	0.00164655	0.4021	0.00213177
229	Fujian	Sanming	3	0.351	0.00646357	0.1386	0.000966092	0.5103	0.00713442
239	Fujian	Sanming	3	0.0498	0.000421637	0.0516	0.000516398	0.899	0.000471405
240	Fujian	Sanming	3	0.0691	0.000567646	0.0711	0.000737865	0.8598	0.00113529
242	Fujian	Sanming	3	0.1115	0.000849837	0.1982	0.00229976	0.6906	0.00254733
244	Fujian	Sanming	3	0.1091	0.000567646	0.2696	0.00271621	0.6214	0.00287518
245	Fujian	Sanming	3	0.0766	0.000516398	0.1339	0.00191195	0.7897	0.00226323
249	Fujian	Sanming	3	0.0629	0.000316228	0.1585	0.000527046	0.7789	0.000737865
260	Fujian	Sanming	3	0.1156	0.00142984	0.1213	0.000674949	0.7629	0.00166333
264	Fujian	Sanming	3	0.0535	0.000527046	0.1386	0.000966092	0.808	0.000816497
267	Fujian	Sanming	3	0.0691	0.000737865	0.0712	0.000632456	0.8597	0.0011595
268	Fujian	Sanming	3	0.0571	0.000316228	0.0539	0.000316228	0.8892	0.000632456
269	Fujian	Sanming	3	0.0794	0.00107497	0.0896	0.00126491	0.8307	0.00205751
271	Fujian	Sanming	3	0.0727	0.000483046	0.1267	0.00125167	0.8002	0.00147573
273	Fujian		3	0.3698	0.00252982	0.2049	0.00152388	0.4255	0.00374907
284	Fujian	Sanming	3	0.0702	0.000421637	0.1371	0.000737865	0.7928	0.00122927
290	Fujian	Sanming	3	0.0561	0.000316228	0.0594	0.000699206	0.8847	0.000674949
295	Fujian	Sanming	3	0.1091	0.00166333	0.0878	0.0010328	0.8031	0.00233095
392	Fujian	Sanming	3	0.0421	0.000316228	0.0819	0.000567646	0.8757	0.000674949
393	Fujian	Sanming	3	0.0778	0.000788811	0.1003	0.000823273	0.8222	0.00147573
394	Fujian	Sanming	3	0.0403	0.000483046	0.0646	0.000843274	0.8949	0.000875595
395	Fujian	Sanming	3	0.0404	0.000516398	0.0645	0.000527046	0.8952	0.000632456
400	Fujian	Sanming	3	0.0784	0.000516398	0.1093	0.000674949	0.8122	0.000788811
401	Fujian	Sanming	3	0.2655	0.00283823	0.1324	0.00107497	0.6023	0.0034335
402	Fujian	Sanming	3	0.2283	0.00240601	0.0724	0.000699206	0.6995	0.00279881
404	Fujian	Sanming	3	0.1757	0.00105935	0.177	0.000816497	0.6471	0.0011005
406	Fujian	Sanming	3	0.2562	0.00278089	0.1144	0.000699206	0.6293	0.003093
576	Fujian	Sandu	3	0.145	0.000816497	0.1715	0.00135401	0.6833	0.00188856
640	Fujian		3	0.2438	0.00248551	0.325	0.00410961	0.4312	0.0063561
653	Fujian	Laizhou	3	0.0924	0.000843274	0.1446	0.00126491	0.7629	0.00185293
34	Guangdong	Nanping	3	0.1836	0.00142984	0.1158	0.000918937	0.7007	0.00182878
35	Guangdong	Liannan	3	0.2381	0.00450802	0.2353	0.00473873	0.5266	0.00917969
42	Guangdong	Liannan	3	0.3612	0.0018738	0.0997	0.000674949	0.5391	0.00242441
52	Guangdong	Liannan	3	0.3006	0.00142984	0.3328	0.00220101	0.3667	0.00286938
58	Guangdong	Xinyi	3	0.2173	0.0011595	0.0598	0.000421637	0.7227	0.00141814
66	Guangdong	Huaiji	3	0.2952	0.00139841	0.2152	0.00122927	0.4895	0.00164992
71	Guangdong	Huaiji	3	0.1951	0.00196921	0.2442	0.0024404	0.5607	0.00377271
79	Guangdong	Huaiji	3	0.2677	0.00294581	0.2351	0.000737865	0.497	0.00282843
84	Guangdong	Lechang	3	0.1038	0.000918937	0.0785	0.000527046	0.8175	0.0012693
91	Guangdong	Liannan	3	0.094	0.000666667	0.1292	0.000918937	0.7768	0.0010328
93	Guangdong	Shixing	3	0.0701	0.000737865	0.3724	0.00392145	0.5573	0.00427005
95	Guangdong		3	0.0671	0.000875595	0.1351	0.00185293	0.7978	0.00257337
120	Guangdong		3	0.2217	0.00125167	0.3472	0.00239444	0.4311	0.00191195
126	Guangdong	Lechang	3	0.2681	0.00179196	0.2906	0.00189737	0.4413	0.00188856
129	Guangdong	Lechang	3	0.1353	0.000948683	0.1066	0.00142984	0.7582	0.0018738
139	Guangdong	Lechang	3	0.1383	0.00200278	0.2177	0.00194651	0.644	0.0038873
141	Guangdong	Lianshan	3	0.2761	0.00119722	0.2723	0.00156702	0.4514	0.00245855
157	Guangdong	Lianshan	3	0.4224	0.00201108	0.1469	0.000567646	0.4306	0.0021187
164	Guangdong	Lainnan	3	0.3636	0.00183787	0.2207	0.00105935	0.4159	0.00223358
165	Guangdong	Lianshan	3	0.3792	0.000632456	0.0862	0.000788811	0.5346	0.000843274
184	Guangdong	Yangshan	3	0.2208	0.00225093	0.1136	0.000699206	0.6659	0.00233095
202	Guangdong	Xinyi	3	0.2273	0.00262679	0.1801	0.000994429	0.5926	0.00189737
368	Guangdong	Lechang	3	0.3842	0.00181353	0.2222	0.0010328	0.3935	0.00171594
371	Guangdong	Lechang	3	0.3088	0.0067297	0.051	7.31424e-18	0.6401	0.00675689
380	Guangdong	Fogang	3	0.348	0.00309121	0.229	0.00156347	0.4227	0.00400139
384	Guangdong	Raoping	3	0.0645	0.00108012	0.139	0.00133333	0.7964	0.00206559
387	Guangdong	Lechang	3	0.1312	0.0010328	0.2367	0.00170294	0.6323	0.00240601
389	Guangdong	Lianshan	3	0.4085	0.00184089	0.1318	0.000918937	0.4597	0.00141814
415	Guangdong	Ruyang	3	0.0757	0.000674949	0.4508	0.00225093	0.4734	0.00222111
436	Guangdong	Xinyi	3	0.3531	0.00292309	0.1333	0.000674949	0.5134	0.00320416
455	Guangdong	Huaiji	3	0.356	0.00258199	0.2128	0.00131656	0.4313	0.00356059
568	Guangdong	Renhua	3	0.304	0.00105409	0.1493	0.00105935	0.5469	0.00159513
574	Guangdong	Raoping	3	0.2831	0.00583952	0.1171	0.000737865	0.5997	0.00614727
585	Guangdong	Lechang	3	0.1478	0.000788811	0.4203	0.00221359	0.4319	0.00233095
595	Guangdong	Nanxiong	3	0.4421	0.00233095	0.0845	0.000527046	0.4735	0.00250555
596	Guangdong		3	0.3866	0.00217051	0.0844	0.000516398	0.529	0.00216025
598	Guangdong		3	0.3097	0.00226323	0.2027	0.00163639	0.4876	0.00330656
599	Guangdong		3	0.1044	0.00117379	0.3009	0.00191195	0.5948	0.00261619
600	Guangdong		3	0.2341	0.00152388	0.0608	0.000421637	0.705	0.00149071
602	Guangdong		3	0.3306	0.00150555	0.0817	0.000483046	0.5878	0.00147573
604	Guangdong		3	0.237	0.00286744	0.1872	0.00161933	0.5758	0.00297396
605	Guangdong		3	0.0793	0.0011595	0.1752	0.00252982	0.7458	0.00367575
607	Guangdong		3	0.2067	0.00156702	0.2969	0.00213177	0.4965	0.00217307
608	Guangdong		3	0.2744	0.000966092	0.2748	0.00131656	0.4509	0.00179196
610	Guangdong		3	0.3373	0.00176698	0.2167	0.00156702	0.4459	0.00196921
612	Guangdong		3	0.159	0.00194365	0.2979	0.0025144	0.5427	0.00383116
613	Guangdong		3	0.1147	0.00194651	0.0997	0.000823273	0.7856	0.00227058
617	Guangdong		3	0.055	0.000471405	0.4591	0.00372529	0.4858	0.0038239
624	Guangdong	Yangshan	3	0.2165	0.000849837	0.1931	0.00137032	0.5903	0.00170294
625	Guangdong	Lechang	3	0.1678	0.00204396	0.4227	0.003093	0.4093	0.0046916
628	Guangdong	Lechang	3	0.1285	0.000849837	0.0967	0.000948683	0.7745	0.00177951
637	Guangdong	Huaiji	3	0.2506	0.0013499	0.1747	0.00182878	0.5746	0.00320416
644	Guangdong	Lianshan	3	0.3606	0.002319	0.2683	0.00149443	0.3713	0.00262679
659	Guangdong	Lianshan	3	0.303	0.00309121	0.1329	0.00137032	0.5639	0.003755
665	Guangdong		3	0.3736	0.00323866	0.2199	0.00159513	0.4065	0.00299073
667	Guangdong		3	0.0867	0.000674949	0.3252	0.00325918	0.5881	0.0035103
672	Guangdong		3	0.0981	0.00119722	0.2528	0.00487169	0.649	0.00588784
673	Guangdong		3	0.2351	0.00191195	0.0886	0.000516398	0.676	0.00163299
675	Guangdong		3	0.0989	0.000737865	0.205	0.00141421	0.696	0.00194365
678	Guangdong		3	0.3496	0.00107497	0.1442	0.00147573	0.5062	0.00181353
682	Guangdong		3	0.1113	0.000674949	0.4098	0.00139841	0.4789	0.00119722
683	Guangdong		3	0.146	0.0024037	0.2545	0.00227303	0.5996	0.00467143
686	Guangdong		3	0.118	0.0011547	0.1215	0.000707107	0.7606	0.00177639
688	Guangdong		3	0.3404	0.00302581	0.2965	0.00287711	0.3634	0.00525357
689	Guangdong		3	0.1434	0.00107497	0.3409	0.00321282	0.5156	0.00377712
690	Guangdong		3	0.1492	0.00113529	0.327	0.0011547	0.5238	0.00161933
691	Guangdong		3	0.0635	0.000527046	0.0663	0.000483046	0.8702	0.000788811
692	Guangdong		3	0.0891	0.000994429	0.3333	0.00319896	0.5778	0.00379473
693	Guangdong		3	0.0616	0.000516398	0.2307	0.00188856	0.7077	0.00182878
694	Guangdong		3	0.1161	0.000875595	0.1836	0.0017127	0.7004	0.00227058
695	Guangdong		3	0.1318	0.00154919	0.1917	0.00176698	0.6764	0.00302581
698	Guangdong		3	0.1401	0.00172884	0.1183	0.0011595	0.7417	0.00254078
699	Guangdong		3	0.3919	0.00272641	0.1787	0.0011595	0.4294	0.00283627
700	Guangdong		3	0.2455	0.00259272	0.1217	0.000674949	0.6325	0.00275882
701	Guangdong		3	0.1894	0.00142984	0.2332	0.00229976	0.5774	0.00353396
703	Guangdong		3	0.1102	0.0010328	0.376	0.00286744	0.5137	0.003093
706	Guangdong		3	0.3123	0.00149443	0.2654	0.0013499	0.4224	0.00164655
707	Guangdong		3	0.0905	0.00108012	0.1996	0.00371782	0.7098	0.00441714
708	Guangdong		3	0.2778	0.00304777	0.1537	0.00194651	0.5684	0.00464758
721	Guangdong		3	0.1726	0.00142984	0.121	0.000942809	0.7064	0.00183787
723	Guangdong		3	0.258	0.00359011	0.2251	0.00159513	0.5168	0.00480278
