# Supplementary material for: Genetic Characterization of Chinese fir from Six Provinces in Southern China and Construction of a Core Collection
Source: Sci Rep. 2017 Oct 23;7:13814. doi: 10.1038/s41598-017-13219-0 (PMC5653812; doi:10.1038/s41598-017-13219-0)
Supplement: Supplementary file 3 — Table S4 [file 41598_2017_13219_MOESM3_ESM.xlsx]

## Sheet: Sheet1
Table S4 Estimated Allele Frequencies in each cluster produced by STRUCTURE
Locus	Allele/n	Cluster 1	Cluster 2	Cluster 3
SSR2	264	0.05907	0.04772	0.05856
	266	0.00633	0.02905	0.0045
	268	0.02954	0.07884	0.01802
	270	0.15401	0.09129	0.11937
	272	0.17722	0.09544	0.15315
	274	0.14979	0.11618	0.16892
	276	0.09072	0.15145	0.28604
	278	0.10338	0.19502	0.0518
	280	0.03165	0.08714	0.03604
	282	0.08439	0.01452	0.03153
	284	0.09283	0.05394	0.02703
	286	0.01055	0.0083	0.01351
	288	0.00422	0.00207	0.02027
	290	0.00422	0.01037	0
	292	0	0.01452	0.01126
	296	0.00211	0.00415	0
SSR3	172	0.79536	0.75934	0.86486
	174	0.19198	0.20539	0.08784
	176	0.00633	0.02905	0.02928
	178	0.00633	0.00415	0.01577
	180	0	0.00207	0.00225
SSR4	266	0.00212	0.00207	0.00901
	274	0	0	0.00225
	276	0.22034	0.361	0.30405
	278	0.3072	0.32158	0.38063
	280	0.20551	0.18257	0.14189
	282	0.11441	0.06017	0.05405
	284	0.01059	0.00415	0.00225
	286	0.04449	0.0249	0.02027
	288	0.0339	0.01037	0.01802
	290	0.02331	0.0166	0.01126
	292	0.00636	0.00415	0.01351
	294	0.01907	0.00207	0.02477
	296	0.00212	0	0.00901
	298	0.01059	0.01037	0.00676
	300	0	0	0.00225
SSR5	244	0	0.01867	0
	248	0.14768	0.08921	0.22072
	250	0.07595	0.16598	0.14414
	252	0.00211	0.04564	0.00901
	254	0.00422	0.00622	0.01802
	256	0.62658	0.60581	0.54505
	258	0.07595	0.0332	0.02928
	260	0	0.00415	0
	262	0.06751	0.03112	0.03153
	264	0	0	0.00225
SSR6	230	0	0	0.00225
	234	0.58017	0.66805	0.65766
	236	0.22152	0.20539	0.15766
	238	0.09494	0.06224	0.08784
	240	0.05063	0.0083	0.05856
	242	0.01688	0.02075	0.00676
	244	0.02321	0.00207	0
	246	0	0	0.00225
	250	0.01266	0.03112	0.02477
	252	0	0.00207	0.00225
SSR7	258	0.23629	0.27083	0.27027
	260	0.13713	0.19375	0.05631
	266	0.00633	0.01458	0.02027
	268	0.48523	0.24375	0.29279
	270	0.11181	0.23958	0.33108
	272	0.02321	0.0375	0.02928
SSR8	322	0.00212	0	0
	325	0.00847	0	0
	328	0.00847	0.00625	0.03604
	331	0.01483	0.00417	0
	334	0.22246	0.09167	0.17568
	337	0.54661	0.80625	0.70045
	340	0.18644	0.0875	0.08333
	343	0.01059	0.00417	0.0045
SSR9	243	0.01055	0	0.00225
	246	0.00211	0.00207	0.0045
	249	0.03376	0.02282	0.04505
	252	0	0.00622	0.00225
	255	0.26793	0.39004	0.22973
	258	0.29536	0.23859	0.27477
	261	0.12236	0.1556	0.12838
	264	0.22363	0.139	0.27027
	267	0.03586	0.04564	0.01577
	270	0.00211	0	0
	273	0.00211	0	0.02703
	276	0.00422	0	0
SSR10	128	0.00422	0	0
	130	0.40928	0.5083	0.57883
	132	0.38397	0.29461	0.34685
	134	0.15823	0.1473	0.03604
	136	0.01266	0.02905	0.02027
	138	0.02532	0.0166	0.01351
	140	0	0.00207	0
	142	0.00211	0.00207	0.00225
	146	0.00422	0	0.00225
SSR12	223	0.00422	0	0
	226	0.06118	0.09129	0.06757
	227	0	0.00207	0
	232	0.00633	0	0
	235	0.01688	0.01037	0.02928
	238	0.7827	0.85685	0.78153
	241	0.07806	0.0166	0.03378
	244	0.04852	0.01867	0.07207
	247	0.00211	0.00415	0.01577
SSR13	100	0	0.00207	0.00225
	101	0.00422	0.01245	0
	106	0	0.00207	0.00676
	109	0.40295	0.3195	0.39189
	112	0.04008	0.04772	0.02027
	115	0.49578	0.60581	0.54955
	118	0.05063	0.0083	0.02703
	121	0	0.00207	0.00225
	124	0.00633	0	0
SSR14	266	0.00844	0.02905	0.0045
	274	0.00633	0	0.04279
	276	0.48523	0.53527	0.43018
	278	0.39451	0.37137	0.43243
	280	0.0654	0.04979	0.06306
	282	0.02532	0.00622	0.01126
	284	0.00211	0.00415	0.00676
	286	0.01055	0	0
	290	0	0	0.0045
	292	0	0.00207	0
	294	0.00211	0.00207	0.0045
SSR15	123	0.00422	0.05187	0.00225
	126	0.00211	0	0.01351
	129	0	0	0.00225
	132	0.00633	0.00622	0
	135	0.10127	0.14938	0.18919
	138	0.73207	0.66805	0.67117
	141	0.13713	0.09751	0.10811
	144	0.01688	0.02697	0.01351
SSR16	112	0.00211	0.01667	0.01351
	120	0.05485	0.1125	0.10135
	122	0.01688	0.0125	0.07207
	124	0	0.00625	0
	126	0.00633	0	0.0045
	128	0.75316	0.6625	0.62387
	130	0.14557	0.1625	0.1509
	132	0	0.00417	0
	134	0.00422	0.01458	0
	136	0.01055	0	0
	138	0.00211	0	0.01351
	140	0.00211	0.00625	0.00676
	142	0.00211	0	0
	148	0	0	0.00676
	150	0	0	0.00225
	152	0	0	0.0045
	156	0	0.00208	0
SSR17	204	0.03376	0.00837	0.03153
	207	0.00422	0.01883	0.03153
	210	0	0.00209	0.0045
	213	0.00211	0.00209	0.01577
	216	0.90295	0.86192	0.81532
	219	0.0211	0.08787	0.04505
	222	0.03376	0.01464	0.0518
	225	0.00211	0.00418	0.0045
SSR18	338	0.15401	0.24689	0.15315
	341	0.09494	0.02905	0.15766
	344	0.34177	0.50622	0.43694
	347	0.23629	0.12033	0.08784
	350	0.16456	0.07884	0.14189
	353	0.00422	0.00415	0.01351
	356	0	0	0.00901
	359	0.00422	0.01452	0
SSR19	252	0	0	0.00901
	255	0.02532	0.01245	0.05405
	258	0	0.00207	0
	261	0	0.00207	0
	264	0.16245	0.21992	0.17342
	267	0.77215	0.72407	0.72523
	270	0.03165	0.03734	0.03829
	273	0.00844	0.00207	0
SSR20	111	0	0.01037	0.00225
	117	0.01899	0.01037	0.01802
	120	0.00844	0.0249	0.00225
	126	0.77004	0.72407	0.78829
	129	0.12869	0.18672	0.16216
	132	0.01266	0.03112	0.01802
	135	0.06118	0.01245	0.00901
